# Supplementary material for: Pivotal Roles for pH, Lactate, and Lactate-Utilizing Bacteria in the Stability of a Human Colonic Microbial Ecosystem
Source: mSystems. 2020 Sep 8;5(5):e00645-20. doi: 10.1128/mSystems.00645-20 (PMC7483512; doi:10.1128/mSystems.00645-20)
Supplement: TABLE S2 [file mSystems.00645-20-st002.xlsx]

## Sheet: SupplementaryTable2a
Supplementary Table 2a - LEfSe analysis at genus and OTU-levels, comparing different lactate infusion concentrations at pH 6.5 (Supp. Table 2b shown in next tab below)
															Red font = Examples of key lactate-utilisers
Genus level			Average read count					OTU level			Average read count
	Pvalues	FDR	Low	Medium	High	LDAscore			Pvalues	FDR	Low	Medium	High	LDAscore
Ruminococcus	0.00095236	0.05235	11.3333	21.9167	5.16667	0.972		Otu0013	0.00033774	0.29502	139.583	229.417	62.9167	1.93
Bilophila	0.0015799	0.05235	4.91667	9.83333	3.33333	0.628		Otu0278	0.00081174	0.29502	1.83333	0.25	0.25	0.253
Anaerostipes	0.0017	0.05235	5.25	24.9167	37.1667	1.23		Otu0147	0.00092877	0.29502	4.41667	0.75	1.25	0.452
Flavonifractor	0.0022042	0.05235	22.5	16.75	5.41667	0.98		Otu0136	0.0011722	0.29502	4.66667	9.75	3	0.641
Clostridium_sensu_stricto	0.0042237	0.071198	11.4167	91.5	13.8333	1.61		Otu0034	0.0012727	0.29502	4.08333	20.3333	31.75	1.17	Anaerostipes hadrus
Alistipes	0.0044967	0.071198	194.333	299.917	140.583	1.91		Otu0003	0.0023273	0.44955	80.75	128.583	318.917	2.08	Bifidobacterium longum
Roseburia	0.0071836	0.097492	173	47.5833	209.25	1.91		Otu0879	0.0036648	0.52784	0.75	0	0	0.138
Anaerobutyricum [Ehallii]	0.011334	0.12164	27.5	47.9167	97.5	1.56		Otu0504	0.0038393	0.52784	0.0833333	0	1	0.176
Holdemania	0.011779	0.12164	0.166667	1.25	0.25	0.188		Otu0385	0.0040989	0.52784	1	2.33333	0.25	0.31
Clostridium_XI	0.012804	0.12164	0	6.66667	0	0.637		Otu0073	0.0054105	0.56543	10.3333	20.0833	42.0833	1.23	Anaerobutyricum [ex-Eubacterium] hallii
Coprococcus	0.015617	0.13487	4.66667	18.75	14.5	0.905		Otu0374	0.006506	0.56543	0.916667	0	1.75	0.273
Clostridium_XlVa	0.022533	0.17839	43.1667	43	17.5	1.14		Otu0063	0.007217	0.56543	11.8333	21.8333	43.4167	1.23	Anaerobutyricum [ex-Eubacterium] hallii
Citrobacter	0.041807	0.28536	0	1.16667	0	0.2		Otu0414	0.009443	0.56543	0	3.41667	0.333333	0.433
Mogibacterium	0.042054	0.28536	0.25	2	0.5	0.273		Otu0498	0.011522	0.56543	0.916667	0.166667	0.0833333	0.151
Clostridium_XlVb	0.052408	0.33192	3.66667	22.4167	5.16667	1.02		Otu0782	0.012588	0.56543	0.333333	0	0	0.0669
Clostridiales_Incertae_Sedis_XIII_unclassified	0.058781	0.34901	1.08333	2.83333	2.16667	0.273		Otu0884	0.012588	0.56543	0	0	0.333333	0.0669
Bifidobacterium	0.068191	0.38107	325	485.333	724.5	2.3		Otu0336	0.012588	0.56543	0	0.333333	0	0.0669
Bacteroides	0.082208	0.41134	4460.75	4295.42	3673.92	2.6		Otu0660	0.012732	0.56543	0	0	0.416667	0.0822
Streptococcus	0.090054	0.41134	14.8333	14.8333	4.08333	0.804		Otu1495	0.012732	0.56543	0.416667	0	0	0.0822
Anaerovorax	0.090249	0.41134	2.58333	2.25	1	0.253		Otu0928	0.012732	0.56543	0	0	0.416667	0.0822
Asaccharobacter	0.091732	0.41134	0.166667	0.5	0	0.0969		Otu1014	0.012732	0.56543	0.416667	0	0	0.0822
Coriobacteriaceae_unclassified	0.095259	0.41134	4.33333	5.58333	20.0833	0.948		Otu0038	0.012732	0.56543	0.416667	0	0	0.0822
Clostridia_unclassified	0.10502	0.41409	0.416667	0	0.25	0.0822		Otu0165	0.012732	0.56543	0	0.583333	0	0.111
Howardella	0.11011	0.41409	0.333333	0.416667	0	0.0822		Otu0007	0.012774	0.56543	150.083	38.8333	181.667	1.86
Christensenella	0.12489	0.41409	0.583333	0.75	0.166667	0.111		Otu1094	0.01278	0.56543	0.5	0	0	0.0969
Anaerofustis	0.1276	0.41409	0	0.166667	0	0.0348		Otu0381	0.012804	0.56543	0	6.66667	0	0.637
Deltaproteobacteria_unclassified	0.1276	0.41409	0.166667	0	0	0.0348		Otu0248	0.01526	0.56543	0.833333	0.0833333	0	0.151
Marvinbryantia	0.1276	0.41409	0	0.166667	0	0.0348		Otu0819	0.015563	0.56543	0.25	0.75	0	0.138
Coriobacterium	0.12782	0.41409	0	0.333333	0	0.0669		Otu0957	0.016851	0.56543	0.0833333	0	0.416667	0.0822
Lactobacillus	0.13076	0.41409	0.0833333	0.0833333	0.916667	0.151		Otu0757	0.018139	0.56543	0.75	0.0833333	0.0833333	0.125
Veillonella	0.14274	0.43267	0.333333	8.41667	44.6667	1.36		Otu0352	0.028047	0.56543	0.5	7.66667	0.166667	0.677
Enterococcus	0.14961	0.43267	1.08333	32.1667	12.25	1.22		Otu0292	0.028261	0.56543	0.75	3.91667	0.75	0.412
Collinsella	0.1503	0.43267	62.5	41.1667	145.75	1.73		Otu0601	0.030254	0.56543	0	0.25	1.91667	0.292
Sutterella	0.16488	0.46069	217.833	172.75	237.083	1.52		Otu0501	0.033891	0.56543	0.25	3.08333	0.5	0.383
Dorea	0.1956	0.53092	69.8333	42.1667	44	1.17		Otu0143	0.034999	0.56543	0	1.16667	1.66667	0.263
Lysinibacillus	0.21036	0.55512	40.3333	0.0833333	28	1.32		Otu0113	0.036631	0.56543	0.5	3.75	3.16667	0.419
Oscillibacter	0.22838	0.58639	141.583	137.75	76.9167	1.52		Otu0753	0.036935	0.56543	0.666667	0.166667	0.0833333	0.111
Bacillus	0.27178	0.67331	0.0833333	0.166667	0.833333	0.138		Otu0219	0.039504	0.56543	1.33333	9.41667	1.66667	0.703
Pseudoflavonifractor	0.27641	0.67331	1.25	2.83333	1.75	0.253		Otu0384	0.039818	0.56543	2.66667	2.75	0.666667	0.31
Dialister	0.31208	0.72661	7.75	6.75	30.4167	1.11		Otu0210	0.040456	0.56543	1	5.41667	16	0.929
Staphylococcus	0.32619	0.72661	0	11.5833	0.0833333	0.832		Otu0864	0.04151	0.56543	0.25	0	0	0.0512
Fusibacter	0.33496	0.72661	0.166667	0.166667	0	0.0348		Otu1647	0.04151	0.56543	0	0.25	0	0.0512
Anaerofilum	0.33654	0.72661	0	0.0833333	0.25	0.0512		Otu1547	0.04151	0.56543	0	0.25	0	0.0512
Bacteroidales_unclassified	0.33654	0.72661	0	0.25	0.0833333	0.0512		Otu1486	0.04151	0.56543	0	0	0.25	0.0512
Desulfovibrionaceae_unclassified	0.39136	0.81457	0.25	0.583333	0.0833333	0.0969		Otu1063	0.04151	0.56543	0	0	0.25	0.0512
Blautia	0.39541	0.81457	116.917	82.8333	173.083	1.66		Otu1783	0.04151	0.56543	0	0.25	0	0.0512
Clostridiales_unclassified	0.403	0.81457	98.0833	75.4167	80.5	1.09		Otu0992	0.04151	0.56543	0.25	0	0	0.0512
Ruminococcus	0.43526	0.84745	57.75	92.6667	17.75	1.58		Otu0976	0.04151	0.56543	0	0.25	0	0.0512
Erysipelatoclostridium	0.43711	0.84745	0.833333	5.16667	0.333333	0.534		Otu1713	0.04151	0.56543	0	0	0.25	0.0512
Eubacterium	0.45653	0.8579	0.333333	1.58333	0.25	0.222		Otu1500	0.04151	0.56543	0	0	0.25	0.0512
Guyana	0.46143	0.8579	10.5833	27.4167	45.5833	1.27		Otu0923	0.04151	0.56543	0	0.25	0	0.0512
Coraliomargarita	0.46959	0.8579	0.25	0.666667	0.5	0.0822		Otu1905	0.04151	0.56543	0	0	0.25	0.0512
Clostridium_IV	0.48014	0.85889	2.66667	6.33333	3.41667	0.452		Otu1222	0.04151	0.56543	0.25	0	0	0.0512
Acidaminococcaceae_unclassified	0.50838	0.85889	0.916667	0.25	0.583333	0.125		Otu1314	0.04151	0.56543	0	0	0.25	0.0512
Pasteurellaceae_unclassified	0.52294	0.85889	0.166667	0.333333	0.0833333	0.0512		Otu0528	0.04151	0.56543	0	0.5	0	0.0969
Prevotella	0.5246	0.85889	0.333333	0.166667	0.833333	0.125		Otu1033	0.041733	0.56543	0	0	0.333333	0.0669
Eggerthella	0.52869	0.85889	0.833333	0.666667	0.833333	0.0348		Otu1289	0.041733	0.56543	0	0	0.333333	0.0669
Turicibacter	0.53843	0.85889	5.16667	10.5833	12.8333	0.684		Otu1690	0.041733	0.56543	0	0.333333	0	0.0669
Romboutsia	0.55804	0.85889	0.0833333	0.166667	0.25	0.0348		Otu1574	0.041733	0.56543	0	0.333333	0	0.0669
Faecalibacterium	0.56903	0.85889	262.333	171.333	287.25	1.77		Otu0873	0.041733	0.56543	0	0.416667	0	0.0822
Anaerotruncus	0.58726	0.85889	0.916667	1.58333	0.583333	0.176		Otu0551	0.041733	0.56543	0	0	0.416667	0.0822
Subdoligranulum	0.59681	0.85889	39.5	39.0833	73.5	1.26		Otu1144	0.041733	0.56543	0	0	0.416667	0.0822
Lactonifactor	0.59722	0.85889	0.166667	0	0.0833333	0.0348		Otu1116	0.041733	0.56543	0	0	0.416667	0.0822
Olsenella	0.59722	0.85889	0	0.166667	0.0833333	0.0348		Otu0669	0.041733	0.56543	0	0	0.666667	0.125
Clostridiaceae_1_unclassified	0.59722	0.85889	0.0833333	0.25	0	0.0512		Otu0956	0.041733	0.56543	0	0.666667	0	0.125
Gordonibacter	0.59768	0.85889	0.0833333	0	0.0833333	0.0177		Otu1318	0.041807	0.56543	0	0.583333	0	0.111
Porphyromonadaceae_unclassified	0.60896	0.85889	5.08333	1.91667	1.5	0.446		Otu0432	0.041807	0.56543	0	0.833333	0	0.151
Enterobacteriaceae_unclassified	0.62306	0.85889	16.4167	46.75	9	1.3		Otu0470	0.041807	0.56543	0	0	0.833333	0.151
Odoribacter	0.63147	0.85889	5.08333	3.41667	1.66667	0.433		Otu0057	0.041807	0.56543	0	0	0.833333	0.151
Peptostreptococcaceae_unclassified	0.64311	0.85889	0.75	1.91667	2.16667	0.233		Otu0701	0.041807	0.56543	0	1.16667	0	0.2
Butyricicoccus	0.65168	0.85889	2.5	1.91667	1.91667	0.111		Otu0564	0.041807	0.56543	0	3.25	0	0.419
Fusicatenibacter	0.652	0.85889	55.75	14.75	34.9167	1.33		Otu0022	0.041807	0.56543	0	12.75	0	0.868
Paraprevotella	0.6682	0.85889	5.25	3.25	0.916667	0.501		Otu0467	0.045076	0.56543	1.08333	1.25	0.0833333	0.2
Allisonella	0.66903	0.85889	1.41667	0.333333	0.5	0.188		Otu0764	0.045196	0.56543	0.333333	0.666667	0	0.125
Slackia	0.69788	0.8725	0.916667	2.25	1.91667	0.222		Otu0409	0.04537	0.56543	0.166667	0.916667	0	0.164
Parabacteroides	0.70509	0.8725	62.5	92.75	51.75	1.33		Otu0462	0.047221	0.56543	0.583333	0.333333	0	0.111
Barnesiella	0.7138	0.8725	4.41667	3.5	6.08333	0.36		Otu0561	0.048115	0.56543	0.0833333	0.5	0	0.0969
Intestinibacter	0.71637	0.8725	1.91667	2.08333	1.83333	0.0512		Otu0658	0.048115	0.56543	0	0.0833333	0.5	0.0969
Desulfovibrio	0.76109	0.91195	17.3333	49.75	5.75	1.36		Otu0758	0.048115	0.56543	0	0.0833333	0.5	0.0969
Victivallis	0.76796	0.91195	0.333333	0.0833333	0.25	0.0512		Otu1076	0.048115	0.56543	0.5	0.0833333	0	0.0969
Proteobacteria_unclassified	0.78495	0.91244	19.0833	11.0833	13.0833	0.699		Otu0312	0.048115	0.56543	0.0833333	0.666667	0	0.125
Parasutterella	0.78758	0.91244	10.8333	3.83333	3.66667	0.661		Otu0545	0.048167	0.56543	0.0833333	0	0.583333	0.111
Firmicutes_unclassified	0.8423	0.9606	13.0833	10.25	19.4167	0.747		Otu0659	0.048167	0.56543	0.0833333	0	0.916667	0.164
Bacteria_unclassified	0.86411	0.9606	30.75	37.4167	19.1667	1.01		Otu0798	0.048167	0.56543	0.0833333	1.08333	0	0.188
Succiniclasticum	0.87259	0.9606	6.41667	2.41667	3.75	0.477		Otu0434	0.05037	0.56543	0.916667	0.0833333	0.75	0.151
Erysipelotrichaceae_unclassified	0.87855	0.9606	0.5	0.666667	0.416667	0.0512		Otu1475	0.050703	0.56543	0.0833333	0.416667	0	0.0822
Butyricimonas	0.89799	0.9606	2.83333	1.5	0.833333	0.301		Otu0974	0.050703	0.56543	0.0833333	0.416667	0	0.0822
Acidaminococcus	0.90752	0.9606	23.9167	31.5	58	1.26		Otu0526	0.050703	0.56543	0	0.0833333	0.416667	0.0822
Enterobacter	0.90758	0.9606	3.91667	4.66667	0.666667	0.477		Otu0534	0.05119	0.56543	0	1.25	0.166667	0.211
Succinispira	0.91338	0.9606	65.75	40	62.5833	1.14		Otu0121	0.051574	0.56543	15.6667	22.25	8.5	0.896
Holdemanella	0.92015	0.9606	40.9167	48.3333	182.667	1.86		Otu0118	0.051684	0.56543	0.833333	1.16667	2.75	0.292
Mesorhizobium	0.97602	0.99035	1.33333	1.66667	1.91667	0.111		Otu1123	0.053105	0.56543	0.333333	0.0833333	0	0.0669
Ruminococcaceae_unclassified	0.97754	0.99035	113.75	114.25	185.75	1.57		Otu1000	0.053105	0.56543	0	0.0833333	0.333333	0.0669
Faecalitalea	0.97993	0.99035	3.75	6.16667	2.91667	0.419		Otu0454	0.053105	0.56543	0.333333	0.0833333	0	0.0669
Lachnospiraceae_unclassified	0.997	0.997	102.833	98.75	98.3333	0.512		Otu1158	0.053105	0.56543	0	0.0833333	0.333333	0.0669
								Otu0695	0.053105	0.56543	0.0833333	0	0.333333	0.0669
								Otu1184	0.053105	0.56543	0.0833333	0	0.333333	0.0669
								Otu0388	0.053881	0.56543	1.08333	0.5	0.25	0.151
								Otu0138	0.055561	0.56543	18.5833	7.91667	3.58333	0.929
								Otu0342	0.055741	0.56543	0.0833333	1.16667	0.5	0.188
								Otu0857	0.055923	0.56543	0.333333	0.5	0	0.0969
								Otu0440	0.058311	0.56543	1.33333	1.08333	0	0.222
								Otu0907	0.063544	0.56543	0	0.416667	0.166667	0.0822
								Otu0364	0.065642	0.56543	1.58333	0.666667	0.25	0.222
								Otu1009	0.067035	0.56543	0	0.5	0.333333	0.0969
								Otu0509	0.074627	0.56543	1.08333	0.0833333	0.833333	0.176
								Otu0329	0.077416	0.56543	0.333333	0.25	1.08333	0.151
								Otu0084	0.079364	0.56543	10.9167	9.08333	20.5833	0.829
								Otu0378	0.079873	0.56543	1.5	0.25	0.833333	0.211
								Otu1052	0.080222	0.56543	0.166667	0	0.583333	0.111
								Otu0677	0.080222	0.56543	0.166667	0	0.583333	0.111
								Otu0347	0.082265	0.56543	1.5	3.41667	0.5	0.391
								Otu0110	0.084533	0.56543	2.58333	3.08333	5.41667	0.383
								Otu0627	0.084556	0.56543	0	0.416667	0.583333	0.111
								Otu0304	0.084564	0.56543	1.08333	2.33333	2.16667	0.211
								Otu0330	0.084736	0.56543	1.25	3.91667	0.5	0.433
								Otu0133	0.085612	0.56543	7.75	4.08333	5.41667	0.452
								Otu0663	0.086121	0.56543	0.5	0	0.166667	0.0969
								Otu0630	0.086186	0.56543	0	1.66667	0.166667	0.263
								Otu0556	0.086768	0.56543	0.5	1.91667	0	0.292
								Otu0157	0.089875	0.56543	1.08333	13.75	11.0833	0.865	Coprococcus catus
								Otu0020	0.090133	0.56543	0.0833333	0.166667	1	0.164
								Otu0285	0.091732	0.56543	0.166667	0.5	0	0.0969
								Otu0872	0.092338	0.56543	0.583333	0.25	0	0.111
								Otu0727	0.093128	0.56543	0.25	0.666667	0	0.125
								Otu0398	0.10247	0.56543	0.916667	0.5	0	0.164
								Otu0813	0.10288	0.56543	0.666667	0.0833333	0.166667	0.111
								Otu0086	0.10386	0.56543	10.4167	8.58333	4.58333	0.593
								Otu0026	0.10395	0.56543	13.4167	14.0833	3.91667	0.784
								Otu0783	0.10545	0.56543	0	0.333333	0.5	0.0969
								Otu0486	0.10924	0.56543	0.75	0.833333	0.0833333	0.138
								Otu0317	0.11011	0.56543	0.333333	0.416667	0	0.0822
								Otu0516	0.11136	0.56543	0	1.08333	0.833333	0.188
								Otu0689	0.11162	0.56543	0.5	0.416667	0	0.0969
								Otu0887	0.11185	0.56543	0	0.583333	0.333333	0.111
								Otu0401	0.11268	0.56543	0.833333	0	1.33333	0.222
								Otu0268	0.11325	0.56543	3.58333	6.33333	1.33333	0.544
								Otu0621	0.11336	0.56543	0.0833333	1.5	0.5	0.233
								Otu0272	0.11492	0.56543	1.08333	1	1.83333	0.151
								Otu0570	0.11659	0.56543	0.166667	0.5	0.0833333	0.0822
								Otu0546	0.11659	0.56543	0.0833333	0.166667	0.583333	0.0969
								Otu0450	0.11885	0.56543	1.08333	0.916667	0.333333	0.138
								Otu0448	0.12343	0.56543	1.08333	0.25	0.5	0.151
								Otu0140	0.12349	0.56543	0.583333	0.416667	0.166667	0.0822
								Otu2465	0.1276	0.56543	0	0	0.166667	0.0348
								Otu1440	0.1276	0.56543	0	0	0.166667	0.0348
								Otu1822	0.1276	0.56543	0	0.166667	0	0.0348
								Otu0407	0.1276	0.56543	0	0.166667	0	0.0348
								Otu1693	0.1276	0.56543	0	0	0.166667	0.0348
								Otu1374	0.1276	0.56543	0	0.166667	0	0.0348
								Otu0437	0.1276	0.56543	0	0.166667	0	0.0348
								Otu0350	0.1276	0.56543	0	0.166667	0	0.0348
								Otu1056	0.1276	0.56543	0.166667	0	0	0.0348
								Otu1240	0.1276	0.56543	0	0.166667	0	0.0348
								Otu1082	0.1276	0.56543	0	0	0.166667	0.0348
								Otu1680	0.1276	0.56543	0	0	0.166667	0.0348
								Otu1230	0.1276	0.56543	0	0.166667	0	0.0348
								Otu2415	0.1276	0.56543	0	0	0.166667	0.0348
								Otu1394	0.1276	0.56543	0	0.166667	0	0.0348
								Otu1992	0.1276	0.56543	0	0	0.166667	0.0348
								Otu2199	0.1276	0.56543	0	0.166667	0	0.0348
								Otu2581	0.1276	0.56543	0.166667	0	0	0.0348
								Otu2271	0.1276	0.56543	0.166667	0	0	0.0348
								Otu1107	0.1276	0.56543	0	0	0.166667	0.0348
								Otu0513	0.1276	0.56543	0	0	0.166667	0.0348
								Otu2187	0.1276	0.56543	0	0	0.166667	0.0348
								Otu0368	0.1276	0.56543	0	0.166667	0	0.0348
								Otu1126	0.1276	0.56543	0	0	0.166667	0.0348
								Otu2668	0.1276	0.56543	0	0	0.166667	0.0348
								Otu1724	0.1276	0.56543	0.166667	0	0	0.0348
								Otu1234	0.1276	0.56543	0	0	0.166667	0.0348
								Otu1611	0.1276	0.56543	0.166667	0	0	0.0348
								Otu2512	0.1276	0.56543	0	0.166667	0	0.0348
								Otu2083	0.1276	0.56543	0	0	0.166667	0.0348
								Otu2061	0.1276	0.56543	0	0	0.166667	0.0348
								Otu2069	0.1276	0.56543	0	0	0.166667	0.0348
								Otu1735	0.1276	0.56543	0.166667	0	0	0.0348
								Otu2644	0.1276	0.56543	0	0	0.166667	0.0348
								Otu1274	0.1276	0.56543	0	0.166667	0	0.0348
								Otu1895	0.1276	0.56543	0	0	0.166667	0.0348
								Otu1074	0.1276	0.56543	0	0	0.166667	0.0348
								Otu0797	0.1276	0.56543	0.166667	0	0	0.0348
								Otu1355	0.1276	0.56543	0.166667	0	0	0.0348
								Otu2159	0.1276	0.56543	0	0	0.166667	0.0348
								Otu1494	0.1276	0.56543	0	0.166667	0	0.0348
								Otu1263	0.1276	0.56543	0	0	0.166667	0.0348
								Otu0458	0.1276	0.56543	0	0.166667	0	0.0348
								Otu0863	0.1276	0.56543	0	0	0.166667	0.0348
								Otu1936	0.1276	0.56543	0	0.166667	0	0.0348
								Otu1661	0.1276	0.56543	0.166667	0	0	0.0348
								Otu0950	0.1276	0.56543	0	0	0.166667	0.0348
								Otu2118	0.1276	0.56543	0	0	0.166667	0.0348
								Otu2197	0.1276	0.56543	0	0.166667	0	0.0348
								Otu1439	0.1276	0.56543	0	0	0.166667	0.0348
								Otu1452	0.1276	0.56543	0.166667	0	0	0.0348
								Otu1087	0.1276	0.56543	0	0	0.166667	0.0348
								Otu2499	0.1276	0.56543	0.166667	0	0	0.0348
								Otu0379	0.1276	0.56543	0	0	0.166667	0.0348
								Otu2248	0.1276	0.56543	0.166667	0	0	0.0348
								Otu0845	0.1276	0.56543	0.166667	0	0	0.0348
								Otu1351	0.1276	0.56543	0	0	0.166667	0.0348
								Otu0662	0.1276	0.56543	0	0.166667	0	0.0348
								Otu1110	0.1276	0.56543	0.166667	0	0	0.0348
								Otu1686	0.1276	0.56543	0.166667	0	0	0.0348
								Otu2816	0.1276	0.56543	0	0	0.166667	0.0348
								Otu1105	0.1276	0.56543	0	0	0.166667	0.0348
								Otu1695	0.1276	0.56543	0	0.166667	0	0.0348
								Otu2009	0.1276	0.56543	0	0	0.166667	0.0348
								Otu1297	0.1276	0.56543	0	0.166667	0	0.0348
								Otu1739	0.1276	0.56543	0	0.166667	0	0.0348
								Otu0848	0.1276	0.56543	0	0	0.166667	0.0348
								Otu0963	0.1276	0.56543	0.166667	0	0	0.0348
								Otu1112	0.1276	0.56543	0.166667	0	0	0.0348
								Otu1293	0.1276	0.56543	0	0.166667	0	0.0348
								Otu2378	0.1276	0.56543	0.166667	0	0	0.0348
								Otu2319	0.1276	0.56543	0	0	0.166667	0.0348
								Otu1660	0.1276	0.56543	0	0.166667	0	0.0348
								Otu1218	0.1276	0.56543	0	0.166667	0	0.0348
								Otu0596	0.1276	0.56543	0.166667	0	0	0.0348
								Otu1562	0.1276	0.56543	0	0.166667	0	0.0348
								Otu0895	0.1276	0.56543	0	0	0.166667	0.0348
								Otu2504	0.1276	0.56543	0.166667	0	0	0.0348
								Otu2477	0.1276	0.56543	0	0.166667	0	0.0348
								Otu1755	0.1276	0.56543	0	0	0.166667	0.0348
								Otu1975	0.1276	0.56543	0.166667	0	0	0.0348
								Otu1200	0.1276	0.56543	0.166667	0	0	0.0348
								Otu2792	0.1276	0.56543	0.166667	0	0	0.0348
								Otu1684	0.1276	0.56543	0.166667	0	0	0.0348
								Otu1025	0.1276	0.56543	0	0	0.166667	0.0348
								Otu2721	0.1276	0.56543	0	0	0.166667	0.0348
								Otu2400	0.1276	0.56543	0	0	0.166667	0.0348
								Otu2706	0.1276	0.56543	0	0	0.166667	0.0348
								Otu1155	0.1276	0.56543	0	0	0.166667	0.0348
								Otu0568	0.1276	0.56543	0.166667	0	0	0.0348
								Otu1068	0.1276	0.56543	0.166667	0	0	0.0348
								Otu0578	0.1276	0.56543	0.333333	0	0	0.0669
								Otu1134	0.1276	0.56543	0	0	0.333333	0.0669
								Otu1330	0.12782	0.56543	0	0	0.25	0.0512
								Otu0937	0.12782	0.56543	0	0	0.25	0.0512
								Otu1132	0.12782	0.56543	0	0	0.25	0.0512
								Otu1165	0.12782	0.56543	0	0.25	0	0.0512
								Otu1756	0.12782	0.56543	0.25	0	0	0.0512
								Otu1930	0.12782	0.56543	0.25	0	0	0.0512
								Otu0598	0.12782	0.56543	0.25	0	0	0.0512
								Otu0724	0.12782	0.56543	0	0	0.25	0.0512
								Otu2161	0.12782	0.56543	0	0.25	0	0.0512
								Otu1205	0.12782	0.56543	0	0	0.25	0.0512
								Otu1705	0.12782	0.56543	0.25	0	0	0.0512
								Otu1569	0.12782	0.56543	0	0	0.25	0.0512
								Otu0527	0.12782	0.56543	0	0.25	0	0.0512
								Otu0649	0.12782	0.56543	0	0	0.25	0.0512
								Otu0761	0.12782	0.56543	0	0	0.25	0.0512
								Otu1857	0.12782	0.56543	0	0	0.333333	0.0669
								Otu0429	0.12782	0.56543	0	0.333333	0	0.0669
								Otu1328	0.12782	0.56543	0	0	0.333333	0.0669
								Otu0942	0.12782	0.56543	0	0	0.333333	0.0669
								Otu0275	0.12782	0.56543	0.416667	0	0	0.0822
								Otu0905	0.12782	0.56543	0	0.416667	0	0.0822
								Otu0391	0.12782	0.56543	0	0	0.5	0.0969
								Otu1331	0.12782	0.56543	0	0.583333	0	0.111
								Otu0704	0.12782	0.56543	0	0.75	0	0.138
								Otu0763	0.12782	0.56543	0	0	0.833333	0.151
								Otu0657	0.12893	0.56787	0.0833333	0	0.583333	0.111
								Otu0833	0.13068	0.56787	0.75	0.0833333	0.0833333	0.125
								Otu0917	0.13523	0.56787	0.833333	0.166667	0	0.151
								Otu0482	0.13535	0.56787	0.0833333	0	0.5	0.0969
								Otu1191	0.13535	0.56787	0.666667	0.0833333	0	0.125
								Otu0369	0.13566	0.56787	0.25	0.166667	0.666667	0.0969
								Otu0072	0.13819	0.56787	27.4167	9.08333	18.1667	1.01
								Otu0550	0.14154	0.56787	0	0.333333	0.0833333	0.0669
								Otu0294	0.14154	0.56787	0	0.333333	0.0833333	0.0669
								Otu1024	0.14154	0.56787	0.0833333	0.333333	0	0.0669
								Otu0496	0.14154	0.56787	0.333333	0.0833333	0	0.0669
								Otu0315	0.14154	0.56787	0.0833333	0.333333	0	0.0669
								Otu0472	0.14154	0.56787	0.0833333	0.333333	0	0.0669
								Otu1101	0.14154	0.56787	0.0833333	0	0.333333	0.0669
								Otu1306	0.14154	0.56787	0.0833333	0.333333	0	0.0669
								Otu1465	0.14154	0.56787	0	0.0833333	0.416667	0.0822
								Otu0959	0.14154	0.56787	0.0833333	0.416667	0	0.0822
								Otu0560	0.14154	0.56787	0.0833333	0	0.416667	0.0822
								Otu0638	0.14154	0.56787	0	0.0833333	0.5	0.0969
								Otu1317	0.14154	0.56787	0	0.5	0.0833333	0.0969
								Otu0572	0.14247	0.56787	0.166667	0.416667	1.41667	0.211
								Otu0772	0.14435	0.56787	0.5	0.0833333	0.0833333	0.0822
								Otu0961	0.14435	0.56787	0.5	0.0833333	0.0833333	0.0822
								Otu0366	0.14442	0.56787	0.166667	0.916667	0.333333	0.138
								Otu0327	0.14444	0.56787	0.0833333	1.5	0.0833333	0.233
								Otu0786	0.14486	0.56787	0.166667	0.916667	0.0833333	0.151
								Otu0241	0.14579	0.56787	5.16667	11.8333	1.75	0.781
								Otu0320	0.14636	0.56787	0.25	1.33333	0.5	0.188
								Otu0386	0.14737	0.56787	2.08333	3.91667	0.25	0.452
								Otu1349	0.14748	0.56787	0.0833333	0.25	0	0.0512
								Otu1750	0.14748	0.56787	0.0833333	0	0.25	0.0512
								Otu1508	0.14748	0.56787	0.0833333	0	0.25	0.0512
								Otu0605	0.14748	0.56787	0	0.0833333	0.25	0.0512
								Otu1055	0.14748	0.56787	0	0.0833333	0.25	0.0512
								Otu1874	0.14748	0.56787	0.0833333	0	0.25	0.0512
								Otu0756	0.14748	0.56787	0.0833333	0	0.25	0.0512
								Otu0890	0.14748	0.56787	0.25	0.0833333	0	0.0512
								Otu1795	0.14748	0.56787	0.25	0	0.0833333	0.0512
								Otu1223	0.14748	0.56787	0.25	0.0833333	0	0.0512
								Otu0787	0.14858	0.56834	0	0.75	0.166667	0.138
								Otu0966	0.14858	0.56834	0.166667	0.916667	0	0.164
								Otu0185	0.15194	0.57929	0.666667	0.0833333	0.166667	0.111
								Otu1173	0.15501	0.58471	0	0.416667	0.166667	0.0822
								Otu1304	0.15501	0.58471	0.416667	0.166667	0	0.0822
								Otu0267	0.15521	0.58471	4.91667	8.91667	3.08333	0.593
								Otu1227	0.15538	0.58471	0.416667	0	0.166667	0.0822
								Otu0399	0.15741	0.58993	0.583333	0.0833333	0.833333	0.138
								Otu0468	0.15881	0.58993	0.0833333	0.0833333	0.416667	0.0669
								Otu0220	0.15881	0.58993	0.5	0.0833333	0.0833333	0.0822
								Otu0441	0.15881	0.58993	0.0833333	0.5	0.0833333	0.0822
								Otu0743	0.16217	0.60048	0.333333	0.166667	0	0.0669
								Otu0340	0.16502	0.60911	0.833333	0.0833333	2.83333	0.376
								Otu0071	0.16699	0.61368	1.25	59.5833	0.583333	1.48
								Otu0297	0.16842	0.61368	0.25	0.166667	1.91667	0.273
								Otu0998	0.16891	0.61368	0.25	0	0.166667	0.0512
								Otu0125	0.16891	0.61368	0.25	0	0.25	0.0512
								Otu1175	0.16891	0.61368	0.25	0.166667	0	0.0512
								Otu0768	0.17271	0.62312	0.916667	0.5	0.0833333	0.151
								Otu0510	0.17434	0.62312	0.416667	0.25	0.166667	0.0512
								Otu0590	0.17434	0.62312	0.166667	0.416667	0.166667	0.0512
								Otu1309	0.17448	0.62312	0.25	0.333333	0	0.0669
								Otu0810	0.17448	0.62312	0.416667	0	0.25	0.0822
								Otu0653	0.1756	0.62312	0.166667	0.0833333	0.5	0.0822
								Otu1163	0.17604	0.62312	0.416667	0.333333	0	0.0822
								Otu0792	0.17627	0.62312	0.5	0	0.416667	0.0969
								Otu0953	0.17679	0.62312	0.583333	0.5	0	0.111
								Otu0479	0.17688	0.62312	0.833333	1.91667	0	0.292
								Otu0128	0.17864	0.62739	3.58333	4.83333	18.75	0.934
								Otu0156	0.18253	0.63381	0.416667	2.41667	0.583333	0.301
								Otu0899	0.18254	0.63381	1.08333	0	0.166667	0.188
								Otu0628	0.18254	0.63381	0.166667	2.16667	0	0.319
								Otu0465	0.18265	0.63381	0.583333	3.08333	0	0.405
								Otu0858	0.18425	0.63743	0.166667	0.0833333	0.5	0.0822
								Otu0373	0.18773	0.64642	0.5	0.5	1.08333	0.111
								Otu0522	0.18796	0.64642	0.333333	1	0.416667	0.125
								Otu0318	0.18917	0.64773	4.33333	5.25	0.416667	0.534
								Otu0747	0.19102	0.64773	0.416667	0.166667	0	0.0822
								Otu1164	0.19102	0.64773	0	0.166667	0.416667	0.0822
								Otu0346	0.19102	0.64773	0	0.166667	0.416667	0.0822
								Otu0855	0.19113	0.64773	0.333333	0.916667	0	0.164
								Otu0005	0.19217	0.64777	141.333	133.75	201	1.54
								Otu0603	0.19265	0.64777	0.5	0.0833333	0.416667	0.0822
								Otu0293	0.19282	0.64777	0.416667	0.0833333	0.166667	0.0669
								Otu0171	0.19427	0.64778	0.75	0.5	1.41667	0.164
								Otu0001	0.19449	0.64778	2062.08	1748.25	1173.17	2.65
								Otu0244	0.19514	0.64778	5.66667	16.1667	2.66667	0.889
								Otu1243	0.19897	0.64778	0.333333	0.166667	0	0.0669
								Otu0822	0.19897	0.64778	0.333333	0.166667	0	0.0669
								Otu0532	0.19897	0.64778	0	0.166667	0.333333	0.0669
								Otu1104	0.19897	0.64778	0.166667	0.333333	0	0.0669
								Otu0954	0.19897	0.64778	0.166667	0.333333	0	0.0669
								Otu1482	0.19897	0.64778	0	0.166667	0.333333	0.0669
								Otu0781	0.19897	0.64778	0	0.416667	0.166667	0.0822
								Otu0562	0.19897	0.64778	0.583333	0.166667	0	0.111
								Otu0607	0.19989	0.64895	0.5	0	0.25	0.0969
								Otu0027	0.20149	0.65156	38.5	19	102.833	1.63
								Otu0600	0.20182	0.65156	0.25	0.416667	0.0833333	0.0669
								Otu0930	0.20584	0.65722	0.166667	0.25	0	0.0512
								Otu0624	0.20584	0.65722	0.166667	0	0.25	0.0512
								Otu1580	0.20584	0.65722	0.166667	0.25	0	0.0512
								Otu0989	0.20584	0.65722	0.166667	0	0.25	0.0512
								Otu0769	0.20653	0.65762	0.166667	0.833333	0.166667	0.125
								Otu0447	0.20995	0.66542	2.41667	3.16667	0.0833333	0.405
								Otu0085	0.21036	0.66542	39.25	0.0833333	27.8333	1.31
								Otu1088	0.2114	0.66542	0.25	0	0.333333	0.0669
								Otu0693	0.21175	0.66542	0.416667	0	0.333333	0.0822
								Otu0397	0.21186	0.66542	1.83333	2.33333	0.166667	0.319
								Otu1102	0.21518	0.67403	0.333333	0.333333	0	0.0669
								Otu0261	0.21739	0.67545	0.416667	0.0833333	0.833333	0.138
								Otu0675	0.21796	0.67545	0	0.25	0.25	0.0512
								Otu1235	0.21796	0.67545	0.25	0	0.25	0.0512
								Otu1386	0.21796	0.67545	0.25	0.25	0	0.0512
								Otu0613	0.21979	0.67748	0.833333	0.166667	0.0833333	0.138
								Otu0538	0.21979	0.67748	0.166667	1.25	0.0833333	0.2
								Otu0495	0.22243	0.68379	1.5	1.83333	0.0833333	0.273
								Otu0395	0.22304	0.68389	0.5	0.916667	0.0833333	0.151
								Otu0592	0.22488	0.68547	0.25	2.16667	0.0833333	0.31
								Otu0406	0.22526	0.68547	1.75	4.5	0.0833333	0.506
								Otu0481	0.22534	0.68547	1.25	3	0.0833333	0.391
								Otu0616	0.23194	0.70372	0.666667	1	0.0833333	0.164
								Otu0160	0.23312	0.70546	4.41667	1.08333	2.25	0.426
								Otu0259	0.23594	0.71213	0.75	0.333333	0.333333	0.0822
								Otu0130	0.2434	0.73273	15.9167	12.25	7.91667	0.699
								Otu0290	0.24463	0.73352	0.5	0.25	2.58333	0.336
								Otu0606	0.24518	0.73352	0.166667	0.5	0.0833333	0.0822
								Otu0114	0.24556	0.73352	10.25	4.33333	5.5	0.598
								Otu0287	0.24641	0.73416	4.33333	4.66667	1.16667	0.439
								Otu0153	0.2477	0.73611	4.25	5.83333	8.75	0.512
								Otu0300	0.24955	0.73972	0.166667	2.83333	0.25	0.368
								Otu0052	0.25311	0.74836	1.66667	0.5	1.5	0.2
								Otu0217	0.25464	0.75029	16.5833	12.8333	4.08333	0.86
								Otu0164	0.25506	0.75029	0.666667	2.33333	0.0833333	0.327
								Otu0250	0.25844	0.75507	0.0833333	0.333333	1.25	0.2
								Otu0016	0.25853	0.75507	51.8333	87	135.25	1.63
								Otu0076	0.26132	0.75507	55.3333	18.1667	4.33333	1.42
								Otu0161	0.262	0.75507	2.58333	1.25	1.83333	0.222
								Otu0014	0.27178	0.75507	0.0833333	0.166667	0.833333	0.138
								Otu0643	0.27357	0.75507	0.25	0.583333	0.5	0.0669
								Otu0473	0.27358	0.75507	1.83333	2.25	0.166667	0.31
								Otu0002	0.28181	0.75507	502.417	494.333	358.583	1.86
								Otu0098	0.29045	0.75507	10.1667	13.3333	30.8333	1.05
								Otu0637	0.29384	0.75507	0.0833333	0.583333	0.333333	0.0969
								Otu0238	0.29469	0.75507	2.83333	3.25	1.83333	0.233
								Otu0208	0.29884	0.75507	1.66667	1.33333	2.58333	0.211
								Otu0081	0.3019	0.75507	27.9167	15.25	22	0.865
								Otu0023	0.30209	0.75507	170.083	134.167	78.5833	1.67
								Otu0252	0.30355	0.75507	1.58333	0.666667	0.583333	0.176
								Otu0251	0.31071	0.75507	7	6.91667	2.16667	0.534
								Otu0245	0.31677	0.75507	0.5	2	0.916667	0.243
								Otu0647	0.3179	0.75507	0.333333	0.583333	0.0833333	0.0969
								Otu0126	0.31861	0.75507	11	5.58333	0.583333	0.793
								Otu0850	0.32129	0.75507	0.0833333	1.08333	0.0833333	0.176
								Otu0531	0.32129	0.75507	0.0833333	3.41667	0.0833333	0.426
								Otu0595	0.32297	0.75507	0.583333	0.75	0.25	0.0969
								Otu0714	0.32598	0.75507	0	0.0833333	0.333333	0.0669
								Otu0851	0.32619	0.75507	0.0833333	0	0.416667	0.0822
								Otu1185	0.32619	0.75507	0.0833333	0.583333	0	0.111
								Otu0889	0.32619	0.75507	0.166667	1.08333	0	0.188
								Otu0094	0.32619	0.75507	0	11.5833	0.0833333	0.832
								Otu0477	0.32854	0.75507	0.333333	0.416667	0.0833333	0.0669
								Otu0581	0.33011	0.75507	0.25	0.0833333	0.333333	0.0512
								Otu0247	0.33069	0.75507	2.33333	1.41667	2.16667	0.164
								Otu0790	0.3315	0.75507	0.416667	0.166667	0.166667	0.0512
								Otu0918	0.33285	0.75507	0.333333	0	0.166667	0.0669
								Otu0866	0.33301	0.75507	0.166667	0	0.416667	0.0822
								Otu0725	0.33301	0.75507	0.416667	0	0.166667	0.0822
								Otu1041	0.33317	0.75507	0.25	0.583333	0	0.111
								Otu0726	0.33444	0.75507	0.166667	0.666667	0.0833333	0.111
								Otu1399	0.33496	0.75507	0.166667	0	0.166667	0.0348
								Otu1730	0.33496	0.75507	0.166667	0	0.166667	0.0348
								Otu1676	0.33496	0.75507	0.166667	0.166667	0	0.0348
								Otu0360	0.33496	0.75507	0.166667	0.166667	0	0.0348
								Otu1324	0.33496	0.75507	0.166667	0	0.166667	0.0348
								Otu1792	0.33496	0.75507	0	0.166667	0.166667	0.0348
								Otu0135	0.33496	0.75507	0	0.166667	0.166667	0.0348
								Otu0746	0.33496	0.75507	0.166667	0	0.166667	0.0348
								Otu0422	0.33506	0.75507	0.25	0.166667	0	0.0512
								Otu1187	0.33506	0.75507	0.166667	0	0.25	0.0512
								Otu1202	0.33506	0.75507	0	0.166667	0.25	0.0512
								Otu1623	0.33506	0.75507	0.25	0	0.166667	0.0512
								Otu1030	0.33506	0.75507	0.166667	0.25	0	0.0512
								Otu1431	0.33506	0.75507	0.166667	0.25	0	0.0512
								Otu1610	0.33506	0.75507	0.166667	0.25	0	0.0512
								Otu1106	0.33506	0.75507	0.166667	0.333333	0	0.0669
								Otu0788	0.33506	0.75507	0.333333	0	0.166667	0.0669
								Otu0178	0.33506	0.75507	0.166667	0	0.333333	0.0669
								Otu1138	0.33506	0.75507	0.166667	0.5	0	0.0969
								Otu0952	0.33617	0.75507	0	0.333333	0.25	0.0669
								Otu1209	0.33617	0.75507	0.416667	0.25	0	0.0822
								Otu0324	0.33623	0.75507	0	0.25	0.25	0.0512
								Otu0269	0.33623	0.75507	0.25	0.25	0	0.0512
								Otu1880	0.33654	0.75507	0.25	0	0.0833333	0.0512
								Otu0870	0.33654	0.75507	0	0.0833333	0.25	0.0512
								Otu1544	0.33654	0.75507	0.0833333	0	0.25	0.0512
								Otu1380	0.33654	0.75507	0	0.25	0.0833333	0.0512
								Otu0830	0.33654	0.75507	0	0.25	0.0833333	0.0512
								Otu1650	0.33654	0.75507	0.0833333	0	0.25	0.0512
								Otu1098	0.33654	0.75507	0	0.0833333	0.25	0.0512
								Otu1683	0.33654	0.75507	0	0.25	0.0833333	0.0512
								Otu1121	0.33654	0.75507	0	0.25	0.0833333	0.0512
								Otu1083	0.33654	0.75507	0.25	0	0.0833333	0.0512
								Otu1376	0.33654	0.75507	0.25	0	0.0833333	0.0512
								Otu1198	0.33654	0.75507	0	0.0833333	0.25	0.0512
								Otu1302	0.33654	0.75507	0	0.0833333	0.25	0.0512
								Otu1514	0.33654	0.75507	0.0833333	0	0.25	0.0512
								Otu1271	0.33654	0.75507	0	0.0833333	0.25	0.0512
								Otu1411	0.33654	0.75507	0.25	0.0833333	0	0.0512
								Otu0824	0.33654	0.75507	0	0.0833333	0.25	0.0512
								Otu0636	0.33654	0.75507	0.25	0	0.0833333	0.0512
								Otu0799	0.33654	0.75507	0.0833333	0	0.25	0.0512
								Otu0404	0.33654	0.75507	0	0.25	0.0833333	0.0512
								Otu1704	0.33654	0.75507	0.0833333	0.25	0	0.0512
								Otu0734	0.33654	0.75507	0.0833333	0	0.25	0.0512
								Otu0929	0.33654	0.75507	0.0833333	0	0.25	0.0512
								Otu1027	0.33654	0.75507	0	0.25	0.0833333	0.0512
								Otu0807	0.33654	0.75507	0.0833333	0	0.333333	0.0669
								Otu0703	0.33654	0.75507	0.0833333	0.333333	0	0.0669
								Otu1429	0.33654	0.75507	0	0.333333	0.0833333	0.0669
								Otu0922	0.33654	0.75507	0.0833333	0	0.333333	0.0669
								Otu1057	0.33654	0.75507	0.166667	0.583333	0	0.111
								Otu0120	0.34082	0.75507	2.41667	6.41667	3.16667	0.477
								Otu0174	0.34206	0.75507	1	0.416667	0.583333	0.111
								Otu0424	0.34625	0.75507	0.166667	0	0.0833333	0.0348
								Otu1545	0.34625	0.75507	0.166667	0	0.0833333	0.0348
								Otu1746	0.34625	0.75507	0.166667	0.0833333	0	0.0348
								Otu0832	0.34625	0.75507	0.166667	0	0.0833333	0.0348
								Otu0955	0.34625	0.75507	0.0833333	0	0.166667	0.0348
								Otu0947	0.34625	0.75507	0	0.0833333	0.166667	0.0348
								Otu1728	0.34625	0.75507	0.0833333	0.166667	0	0.0348
								Otu2076	0.34625	0.75507	0.0833333	0	0.166667	0.0348
								Otu1001	0.34625	0.75507	0.0833333	0.166667	0	0.0348
								Otu0511	0.34625	0.75507	0.166667	0.0833333	0	0.0348
								Otu0794	0.34625	0.75507	0.0833333	0	0.166667	0.0348
								Otu0446	0.34625	0.75507	0.0833333	0.166667	0	0.0348
								Otu0993	0.34625	0.75507	0.0833333	0.166667	0	0.0348
								Otu1825	0.34625	0.75507	0.0833333	0.166667	0	0.0348
								Otu1022	0.34625	0.75507	0.166667	0.0833333	0	0.0348
								Otu2144	0.34625	0.75507	0.0833333	0	0.166667	0.0348

## Sheet: SupplementaryTable2b
Supplementary Table 2b - LEfSe analysis at genus and OTU-levels, comparing different lactate infusion concentrations at pH 5.5
																Red font = Examples of key lactate-utilisers
Genus level			Average read count					OTU level			Average read count
	Pvalues	FDR	Low	Medium	High	LDAscore			Pvalues	FDR	Low	Medium	High	LDAscore
Enterobacteriaceae_unclassified	8.63e-05	0.0070021	0.3	36.2941	21.7	1.28		Otu0016	5.15e-06	0.0061214	8.3	85.5294	109.1	1.71	Bacteroides ovatus
Veillonella	0.00020248	0.0070021	0.35	77.2353	17.65	1.6		Otu0022	0.0001954	0.11194	0.15	5.76471	324.7	2.21
Streptococcus	0.00021863	0.0070021	13.65	212.529	59.7	2		Otu0151	0.00028245	0.11194	0.25	4.23529	9.65	0.756
Collinsella	0.00024355	0.0070021	153.4	103	4.35	1.88		Otu0019	0.00050268	0.12357	25.6	238.118	354.45	2.22
Bifidobacterium	0.00046367	0.0092537	3653.75	1400.76	1541.1	3.05		Otu0027	0.00063563	0.12357	104.4	85.1765	2.6	1.72
Escherichia_Shigella	0.0004828	0.0092537	25.95	238.647	421.5	2.3		Otu0143	0.00071499	0.12357	0.05	44.5882	1.55	1.37
Enterococcus	0.0011203	0.018405	0.35	241.706	332.05	2.22		Otu0767	0.00072748	0.12357	0	0	1	0.176
Roseburia	0.0016906	0.024303	155.2	472.706	80.3	2.29		Otu0374	0.00087042	0.12937	0.3	1.82353	0.05	0.276
Lactobacillales_unclassified	0.0069789	0.089175	0	0.588235	0	0.112		Otu0229	0.0015212	0.16739	0.15	2.23529	4.6	0.509
Bacteroides	0.0091693	0.10545	1048.3	2064.24	2301.55	2.8		Otu0846	0.0017734	0.16739	0	0.294118	0	0.0596
Fusibacter	0.02013	0.15097	0.3	0	0	0.0607		Otu1131	0.0017886	0.16739	0	0.352941	0	0.0706
Serratia	0.020156	0.15097	0	0	0.5	0.0969		Otu0007	0.0018293	0.16739	109.35	390.471	51.1	2.23
Falsibacillus	0.020169	0.15097	0	0	0.55	0.106		Otu0247	0.0020574	0.16739	0.15	2.58824	3.95	0.462
Bacillaceae_1_unclassified	0.020182	0.15097	0	0	1.1	0.19		Otu0938	0.0023037	0.16739	0	0	0.55	0.106
Fusicatenibacter	0.02043	0.15097	31.75	6	4	1.17		Otu0373	0.0023673	0.16739	0.15	2.47059	0.05	0.344
Olsenella	0.022122	0.15097	0	0.529412	0.1	0.102		Otu0909	0.002381	0.16739	0	0.529412	0.05	0.102
Guyana	0.022317	0.15097	6.25	2.35294	2.35	0.47		Otu0102	0.0023934	0.16739	18.95	6.11765	0.1	1.02
Staphylococcus	0.026358	0.1666	48	0.294118	3	1.4		Otu0937	0.0025684	0.16779	0	0.352941	0.05	0.0706
Pluralibacter	0.027525	0.1666	0	0.0588235	0.5	0.0969		Otu0119	0.0027838	0.16779	0.3	0	66.8	1.54
Butyricimonas	0.043048	0.22941	3.7	5.29412	0.6	0.525		Otu0559	0.0028223	0.16779	0.05	0	1.4	0.23
Klebsiella	0.043121	0.22941	0.1	222	84.2	2.05		Otu0001	0.0032069	0.18157	263.7	673.059	865.6	2.48
Faecalibacterium	0.045511	0.22941	244.55	521.059	193.4	2.22		Otu0165	0.0037805	0.20432	0	3	29.55	1.2
Ruminococcus2	0.047388	0.22941	8.05	5.29412	3.65	0.505		Otu0124	0.0043212	0.22339	4.4	1	0.65	0.459
Lysinibacillus	0.047876	0.22941	0	0.176471	70.4	1.56		Otu0200	0.0046574	0.23074	0.1	0.764706	6.25	0.61
Bacillales_unclassified	0.05626	0.23164	0	0	0.15	0.0314		Otu0133	0.0050406	0.2372	5.6	1.17647	0.2	0.568
Undibacterium	0.0564	0.23164	0	0	0.35	0.07		Otu0146	0.0052284	0.2372	3.05	0.823529	0.8	0.327
Eubacterium	0.0564	0.23164	0	0	0.4	0.0792		Otu0111	0.0053863	0.2372	0.3	30.7647	15.8	1.21
Yersinia	0.0564	0.23164	0	0	1.1	0.19		Otu0514	0.0061295	0.23728	0	0.470588	1.95	0.296
Butyricicoccus	0.060985	0.23828	2.8	3.23529	1.15	0.31		Otu0208	0.0063396	0.23728	0.85	8.94118	2	0.703
Paraprevotella	0.062159	0.23828	4	8.17647	0.35	0.691		Otu1101	0.0069275	0.23728	0	0.235294	0	0.0483
Desulfovibrionaceae_unclassified	0.069001	0.25597	0.15	0.411765	0	0.0813		Otu0612	0.0069568	0.23728	0	0	1	0.176
Haemophilus	0.071684	0.25761	0	0.0588235	0.35	0.07		Otu0952	0.0069618	0.23728	0	0.294118	0	0.0596
Bacteroidales_unclassified	0.077736	0.2709	0.05	0	0.35	0.07		Otu0607	0.0069618	0.23728	0	0.588235	0	0.112
Acidaminococcaceae_unclassified	0.080191	0.27123	0.1	0.764706	0.5	0.125		Otu0551	0.0069789	0.23728	0	1.17647	0	0.201
Clostridiaceae_1_unclassified	0.085685	0.28154	0	0.294118	0.8	0.146		Otu0431	0.0069847	0.23728	0	4.05882	0	0.481
Desulfovibrio	0.090612	0.28946	2.4	44.8824	0.6	1.36		Otu0182	0.0078306	0.25863	0.25	3.11765	9.2	0.738
Anaerostipes	0.09547	0.29673	58.1	75.5294	25.65	1.41		Otu0482	0.0087829	0.27195	2.2	0	0.05	0.322
Bacteria_unclassified	0.12146	0.35954	10.5	0.470588	1.65	0.779		Otu0472	0.0088536	0.27195	0	0.0588235	2.5	0.352
Pseudoflavonifractor	0.12193	0.35954	1.55	2.23529	0.45	0.277		Otu1167	0.00897	0.27195	0	0.411765	0.05	0.0813
Hafnia	0.12619	0.36281	2.05	0	16.25	0.96		Otu0631	0.0091489	0.27195	0.05	0.705882	0.05	0.123
Subdoligranulum	0.13531	0.37294	163.85	234.235	16.3	2.04		Otu0494	0.010152	0.29228	1.7	0.0588235	0.1	0.26
Sutterella	0.1362	0.37294	141.45	233.235	134.5	1.7		Otu0487	0.010746	0.29228	0.05	0.470588	0.05	0.0829
Erysipelotrichaceae_unclassified	0.14162	0.37876	0.7	0.0588235	0.25	0.121		Otu0434	0.010746	0.29228	0.05	0.529412	0.05	0.0933
Pasteurella	0.15213	0.38877	0	0	0.15	0.0314		Otu0468	0.011058	0.29228	0.2	1.17647	0.1	0.187
Bacillaceae_2_unclassified	0.15213	0.38877	0	0	5.5	0.574		Otu0316	0.013149	0.29228	3.95	2	0.1	0.466
Odoribacter	0.16431	0.39489	4.15	2.94118	2.45	0.267		Otu0012	0.013767	0.29228	12.85	73.7059	156.35	1.86
Turicibacter	0.16728	0.39489	8.35	2.23529	9.4	0.661		Otu0340	0.013806	0.29228	0	0.352941	1.1	0.19
Blautia	0.1746	0.39489	50.95	43.7059	23.25	1.17		Otu0378	0.013866	0.29228	0.05	0.941176	1.05	0.176
Bacteroidetes_unclassified	0.17552	0.39489	0	0.0588235	0.2	0.0414		Otu0526	0.015256	0.29228	0.25	0.941176	0.25	0.129
Lachnospira	0.17552	0.39489	0	0.0588235	0.2	0.0414		Otu0426	0.016273	0.29228	0	0.588235	0.35	0.112
Flavonifractor	0.1773	0.39489	2.45	0.647059	0.7	0.279		Otu0490	0.016449	0.29228	0.1	0.117647	2.55	0.347
Parabacteroides	0.181	0.39489	14.15	17.1176	26.6	0.859		Otu0586	0.01732	0.29228	0.2	0.647059	0.05	0.113
Coriobacteriaceae_unclassified	0.18241	0.39489	11.95	7.41176	1.85	0.782		Otu0183	0.017717	0.29228	2.4	0.647059	0.65	0.273
Allisonella	0.18543	0.39489	15.75	2.76471	1.05	0.922		Otu0679	0.018683	0.29228	0.35	0.647059	0	0.122
Anaerotruncus	0.19187	0.40118	0.15	0	0.05	0.0314		Otu1238	0.02013	0.29228	0	0	0.25	0.0512
Anaerobutyricum [Ehallii]	0.20832	0.4278	23.3	46.4706	25.25	1.1		Otu0780	0.02013	0.29228	0.25	0	0	0.0512
Anaerovorax	0.23164	0.46734	0.55	0.176471	0.1	0.0881		Otu0908	0.02013	0.29228	0	0	0.25	0.0512
Howardella	0.26761	0.53062	0.1	0	0.25	0.0512		Otu1412	0.02013	0.29228	0	0	0.3	0.0607
Carnobacterium	0.29853	0.57218	0	0.117647	0.1	0.0248		Otu0405	0.02013	0.29228	0	0	0.3	0.0607
Enterobacter	0.29853	0.57218	0	0.117647	0.1	0.0248		Otu0360	0.02013	0.29228	0.3	0	0	0.0607
Dorea	0.31876	0.60093	46.3	12.0588	8.3	1.3		Otu1281	0.02013	0.29228	0	0	0.35	0.07
Proteobacteria_unclassified	0.33974	0.62053	3.85	2.88235	1.85	0.301		Otu0778	0.02013	0.29228	0	0	0.85	0.154
Lactococcus	0.33994	0.62053	0.1	0.352941	2.5	0.342		Otu0701	0.020156	0.29228	0	0	0.5	0.0969
Bacillus	0.36499	0.65584	14.45	1.94118	374.1	2.27		Otu1213	0.020169	0.29228	0	0	0.35	0.07
Clostridium_sensu_stricto	0.38651	0.67999	95.75	35.9412	239.3	2.01		Otu1157	0.020169	0.29228	0	0	0.35	0.07
Anaerofustis	0.40357	0.67999	0.05	0	0.1	0.0212		Otu0962	0.020169	0.29228	0.35	0	0	0.07
Marvinbryantia	0.40357	0.67999	0.05	0	0.1	0.0212		Otu1228	0.020169	0.29228	0	0	0.4	0.0792
Catenibacterium	0.40734	0.67999	0.1	0	0.1	0.0212		Otu0910	0.020169	0.29228	0	0	0.4	0.0792
Asaccharobacter	0.40799	0.67999	0.2	0.0588235	0.25	0.0396		Otu0585	0.020169	0.29228	0	0	0.4	0.0792
Holdemania	0.42966	0.70587	0.25	0.294118	0.05	0.05		Otu0519	0.020169	0.29228	0	0	0.5	0.0969
Ralstonia	0.49732	0.80551	0.8	0.352941	0.5	0.0876		Otu1049	0.020169	0.29228	0.55	0	0	0.106
Succinispira	0.51802	0.8274	20.85	25.8824	43.6	1.09		Otu0986	0.020169	0.29228	0	0	0.55	0.106
Pasteurellaceae_unclassified	0.53719	0.83437	0.3	0.941176	78.1	1.6		Otu0726	0.020169	0.29228	0	0	0.55	0.106
Slackia	0.55251	0.83437	3.7	4.52941	0.4	0.486		Otu0972	0.020169	0.29228	0	0	0.6	0.114
Leuconostoc	0.57078	0.83437	0.05	0.0588235	0	0.0126		Otu0927	0.020169	0.29228	0	0	0.7	0.13
Microbacterium	0.57078	0.83437	0.05	0.0588235	0	0.0126		Otu0555	0.020169	0.29228	0	0	1.5	0.243
Phascolarctobacterium	0.57078	0.83437	0	0.0588235	0.05	0.0126		Otu0508	0.020182	0.29228	0.5	0	0	0.0969
Coprococcus	0.57281	0.83437	9.6	8.11765	4.3	0.562		Otu0722	0.020182	0.29228	0	0	0.75	0.138
Akkermansia	0.57317	0.83437	0	0.0588235	0.1	0.0212		Otu0718	0.020182	0.29228	0	0	0.8	0.146
Ruminococcaceae_unclassified	0.58213	0.83682	32.1	40.1176	15.75	1.12		Otu0654	0.020182	0.29228	0	0	0.85	0.154
Clostridiales_unclassified	0.61023	0.84133	21.35	18.5294	22.7	0.489		Otu0614	0.020182	0.29228	1.3	0	0	0.217
Christensenella	0.61447	0.84133	0.3	0.0588235	0.15	0.0494		Otu0298	0.020182	0.29228	8.15	0	0	0.705
Lactobacillaceae_unclassified	0.61579	0.84133	0.05	0.529412	0.05	0.0933		Otu0152	0.021882	0.29228	0.3	1.29412	3.55	0.419
Parasutterella	0.64083	0.84133	0.35	0.941176	0.8	0.112		Otu0671	0.022122	0.29228	0	0.529412	0.1	0.102
Anaeroglobus	0.64874	0.84133	0.05	0	0.05	0.0107		Otu0046	0.022888	0.29228	6.2	2.29412	2.35	0.47
Clostridiales_Incertae_Sedis_XIII_unclassified	0.64874	0.84133	0.05	0	0.05	0.0107		Otu0232	0.023336	0.29228	0.25	8.76471	1	0.721
Granulicatella	0.64874	0.84133	0.05	0	0.05	0.0107		Otu0609	0.024031	0.29228	0.15	0.764706	0.1	0.125
Mogibacterium	0.64874	0.84133	0.05	0	0.05	0.0107		Otu0386	0.02408	0.29228	0.1	0	0.5	0.0969
Mesorhizobium	0.65331	0.84133	11.25	4.29412	2.3	0.738		Otu0072	0.024917	0.29228	17.35	6.58824	1.5	0.951
Lactobacillus	0.66703	0.84133	548	299.118	545.3	2.1		Otu0169	0.025022	0.29228	1.35	0.117647	1	0.208
Porphyromonadaceae_unclassified	0.67065	0.84133	1.05	1.64706	0.95	0.13		Otu0114	0.025248	0.29228	3.6	2.94118	0.6	0.398
Holdemanella	0.6802	0.84133	17.4	17.3529	5.25	0.85		Otu1759	0.025729	0.29228	0	0.176471	0	0.0367
Alistipes	0.68757	0.84133	45.25	37.6471	40.05	0.681		Otu1214	0.025729	0.29228	0	0.176471	0	0.0367
Firmicutes_unclassified	0.6877	0.84133	10.85	7.41176	14.5	0.657		Otu2172	0.025729	0.29228	0	0.176471	0	0.0367
Ruminococcus	0.69591	0.84241	66.25	65.3529	17.8	1.4		Otu1187	0.025729	0.29228	0	0.176471	0	0.0367
Faecalitalea	0.70948	0.84433	0.45	0.117647	0.25	0.0668		Otu2215	0.025729	0.29228	0	0.176471	0	0.0367
Romboutsia	0.71741	0.84433	1.15	0.705882	1.45	0.137		Otu1069	0.025729	0.29228	0	0.176471	0	0.0367
Intestinibacter	0.72127	0.84433	16.1	3.05882	48.7	1.38		Otu1456	0.02579	0.29228	0	0.235294	0	0.0483
Peptostreptococcaceae_unclassified	0.72686	0.84433	5.05	3.58824	5.05	0.238		Otu1437	0.02579	0.29228	0	0.235294	0	0.0483
Prevotella	0.76924	0.88279	19.25	0.0588235	0.05	1.03		Otu1272	0.02579	0.29228	0	0.294118	0	0.0596
Clostridium_XlVa	0.77532	0.88279	12.85	14.6471	21.7	0.734		Otu1525	0.02579	0.29228	0	0.294118	0	0.0596
Dialister	0.80544	0.89805	21.3	1.29412	2.7	1.04		Otu0707	0.02579	0.29228	0	0.294118	0	0.0596
Coriobacterium	0.8092	0.89805	0.1	0.0588235	0.05	0.0107		Otu0646	0.02579	0.29228	0	0.411765	0	0.0813
Oscillibacter	0.81215	0.89805	16.45	14.5882	15.1	0.286		Otu0950	0.025811	0.29228	0	0.352941	0	0.0706
Eggerthella	0.83275	0.90489	0.35	0.470588	0.3	0.0355		Otu0928	0.025811	0.29228	0	0.352941	0	0.0706
Burkholderiaceae_unclassified	0.83586	0.90489	0.15	0.176471	0.15	0.00571		Otu0017	0.026575	0.2944	4.85	16	128.45	1.8
Clostridium_XlVb	0.84925	0.90489	1.8	2.17647	1.25	0.165		Otu0301	0.026712	0.2944	6.95	0	0.4	0.651
Acidaminococcus	0.84981	0.90489	50.85	45.8824	9.15	1.34		Otu0637	0.026741	0.2944	0.7	0	0.05	0.13
Bilophila	0.86672	0.91443	1.8	1.76471	0.75	0.183		Otu0137	0.027371	0.29857	0.15	33.8824	11.4	1.25
Actinomyces	0.88964	0.9269	0.15	0.117647	0.1	0.0107		Otu0329	0.027736	0.2998	0.85	0.411765	0	0.154
Succiniclasticum	0.89701	0.9269	0.1	1.88235	0.15	0.277		Otu0400	0.028621	0.30147	0	0.117647	0.85	0.154
Clostridium_IV	0.90272	0.9269	11.4	8.17647	4.4	0.653		Otu0105	0.028685	0.30147	6.3	1.47059	1.2	0.55
Erysipelatoclostridium	0.94187	0.95854	0.3	0.588235	0.3	0.0585		Otu0881	0.028859	0.30147	0	0.823529	0.05	0.15
Barnesiella	0.97597	0.98453	3.8	4.11765	9.2	0.568		Otu0504	0.028904	0.30147	0.05	1.70588	0.05	0.262
Lachnospiraceae_unclassified	0.98869	0.98869	54.45	48.8824	95.85	1.39		Otu0047	0.029248	0.3024	0.2	234.706	4.45	2.07
								Otu0456	0.030615	0.30735	0.05	0	0.25	0.0512
								Otu0225	0.031027	0.30735	0.95	0	0.75	0.169
								Otu0947	0.031254	0.30735	0	0.352941	0.05	0.0706
								Otu0297	0.031268	0.30735	0.05	0.411765	0	0.0813
								Otu0784	0.031268	0.30735	0.05	0.529412	0	0.102
								Otu0742	0.031278	0.30735	0.05	0.941176	0.05	0.16
								Otu1063	0.032469	0.31272	0	0.294118	0.05	0.0596
								Otu0990	0.032469	0.31272	0.05	0.294118	0	0.0596
								Otu0130	0.032704	0.31272	4.7	0.411765	5.1	0.524
								Otu0286	0.032876	0.31272	1.35	0.352941	0.6	0.176
								Otu0485	0.033505	0.31398	0.1	0.882353	0.45	0.143
								Otu0581	0.033537	0.31398	0	0.176471	0.4	0.0792
								Otu0994	0.033928	0.31423	0.4	0.176471	0	0.0792
								Otu0213	0.034393	0.31423	1.1	0.352941	0.2	0.161
								Otu0407	0.035163	0.31423	0.1	0.411765	0	0.0813
								Otu0177	0.0363	0.31423	0.2	0.0588235	3.9	0.465
								Otu0741	0.036389	0.31423	0.05	0.470588	0.05	0.0829
								Otu0697	0.037592	0.31423	0	0.294118	0.25	0.0596
								Otu0236	0.038788	0.31423	3.9	0.588235	0.1	0.462
								Otu0794	0.039614	0.31423	0.05	0.529412	0.1	0.0933
								Otu0189	0.040662	0.31423	0.6	1	0	0.176
								Otu0752	0.041275	0.31423	0.25	0.588235	0	0.112
								Otu0160	0.041939	0.31423	3.4	0.470588	0.5	0.392
								Otu0410	0.043025	0.31423	0	0.764706	0.55	0.141
								Otu0036	0.043121	0.31423	0.1	222	84.2	2.05
								Otu0026	0.04638	0.31423	13.05	195.824	20.15	1.97
								Otu0126	0.047825	0.31423	1.2	5.94118	4.95	0.528
								Otu0085	0.047876	0.31423	0	0.176471	70.4	1.56
								Otu0401	0.048977	0.31423	0	0.117647	1.3	0.217
								Otu0532	0.049204	0.31423	0.05	0.235294	1.3	0.211
								Otu0595	0.051196	0.31423	0	0.117647	0.45	0.0881
								Otu1466	0.05626	0.31423	0.15	0	0	0.0314
								Otu1477	0.05626	0.31423	0	0	0.15	0.0314
								Otu2088	0.05626	0.31423	0	0	0.15	0.0314
								Otu2013	0.05626	0.31423	0	0	0.15	0.0314
								Otu1448	0.05626	0.31423	0.15	0	0	0.0314
								Otu2071	0.05626	0.31423	0	0	0.15	0.0314
								Otu2128	0.05626	0.31423	0	0	0.15	0.0314
								Otu1743	0.05626	0.31423	0	0	0.15	0.0314
								Otu0632	0.05626	0.31423	0	0	0.15	0.0314
								Otu2247	0.05626	0.31423	0	0	0.15	0.0314
								Otu1699	0.05626	0.31423	0	0	0.15	0.0314
								Otu1866	0.05626	0.31423	0.15	0	0	0.0314
								Otu1112	0.05626	0.31423	0.15	0	0	0.0314
								Otu0879	0.05626	0.31423	0	0	0.15	0.0314
								Otu1974	0.05626	0.31423	0	0	0.15	0.0314
								Otu1563	0.056365	0.31423	0	0	0.2	0.0414
								Otu1837	0.056365	0.31423	0	0	0.2	0.0414
								Otu1590	0.056365	0.31423	0	0	0.2	0.0414
								Otu1901	0.056365	0.31423	0	0	0.2	0.0414
								Otu0933	0.056365	0.31423	0	0	0.2	0.0414
								Otu0626	0.056365	0.31423	0.2	0	0	0.0414
								Otu1124	0.056365	0.31423	0.2	0	0	0.0414
								Otu0467	0.056365	0.31423	0.2	0	0	0.0414
								Otu0984	0.056365	0.31423	0.2	0	0	0.0414
								Otu0368	0.056365	0.31423	0.2	0	0	0.0414
								Otu1607	0.056365	0.31423	0	0	0.2	0.0414
								Otu0704	0.056365	0.31423	0	0	0.2	0.0414
								Otu1313	0.056365	0.31423	0	0	0.25	0.0512
								Otu1616	0.056365	0.31423	0	0	0.25	0.0512
								Otu1432	0.056365	0.31423	0	0	0.25	0.0512
								Otu1392	0.056365	0.31423	0	0	0.25	0.0512
								Otu1586	0.056365	0.31423	0	0	0.25	0.0512
								Otu1558	0.056365	0.31423	0	0	0.25	0.0512
								Otu1120	0.056365	0.31423	0	0	0.35	0.07
								Otu1015	0.056365	0.31423	0	0	0.35	0.07
								Otu0334	0.056365	0.31423	0	0	0.35	0.07
								Otu0896	0.056365	0.31423	0	0	0.35	0.07
								Otu0362	0.056365	0.31423	0	0	0.4	0.0792
								Otu0958	0.056365	0.31423	0	0	0.5	0.0969
								Otu0557	0.056365	0.31423	0	0	0.65	0.122
								Otu0529	0.0564	0.31423	0.3	0	0	0.0607
								Otu1472	0.0564	0.31423	0	0	0.3	0.0607
								Otu0566	0.0564	0.31423	0.3	0	0	0.0607
								Otu0831	0.0564	0.31423	0	0	0.35	0.07
								Otu1259	0.0564	0.31423	0	0	0.4	0.0792
								Otu0535	0.0564	0.31423	0	0	0.4	0.0792
								Otu0610	0.0564	0.31423	0	0	0.65	0.122
								Otu0839	0.0564	0.31423	0	0	0.75	0.138
								Otu0803	0.0564	0.31423	0	0	0.85	0.154
								Otu0524	0.0564	0.31423	0	0	1.1	0.19
								Otu0215	0.0564	0.31423	15.9	0	0	0.952
								Otu0230	0.0564	0.31423	0	0	17.65	0.992
								Otu0309	0.057724	0.31423	0.35	2.05882	2.1	0.273
								Otu0428	0.05821	0.31423	0.1	0.764706	1.05	0.169
								Otu0275	0.058387	0.31423	0	4.17647	7.25	0.665
								Otu0662	0.06379	0.31423	0	0.352941	0.1	0.0706
								Otu0533	0.063971	0.31423	0	0.823529	0.15	0.15
								Otu0010	0.064959	0.31423	89.5	131.059	29.4	1.71
								Otu0471	0.066973	0.31423	0.1	0.294118	0	0.0596
								Otu0690	0.067073	0.31423	0.4	0.764706	0.05	0.133
								Otu0489	0.067253	0.31423	0	0.176471	0.3	0.0607
								Otu0688	0.06737	0.31423	0	0.0588235	1.2	0.204
								Otu0450	0.067395	0.31423	0	0.0588235	0.9	0.161
								Otu0488	0.067395	0.31423	0	0.0588235	1.85	0.284
								Otu0241	0.067745	0.31423	0.25	0	0.1	0.0512
								Otu0138	0.069306	0.31423	1.2	0.470588	0.4	0.146
								Otu1002	0.06952	0.31423	0.55	0.0588235	0	0.106
								Otu0260	0.069545	0.31423	0	0.0588235	1.4	0.23
								Otu0131	0.069545	0.31423	0	0.0588235	2.5	0.352
								Otu0684	0.071658	0.31423	0	0.0588235	0.3	0.0607
								Otu1092	0.071684	0.31423	0	0.0588235	0.4	0.0792
								Otu0089	0.072638	0.31423	3.65	7.94118	0.35	0.681
								Otu0765	0.073455	0.31423	0.35	0.411765	0.05	0.0722
								Otu0878	0.073741	0.31423	0.05	0.411765	0.1	0.0722
								Otu1180	0.073782	0.31423	0	0.0588235	0.35	0.07
								Otu0308	0.074896	0.31423	0.1	2.17647	1.1	0.309
								Otu0449	0.074952	0.31423	0.2	1	0.7	0.146
								Otu0498	0.075261	0.31423	0.05	0.0588235	0.95	0.161
								Otu0068	0.075308	0.31423	2.9	7.52941	18.4	0.942
								Otu0325	0.075383	0.31423	0.35	0	0.05	0.07
								Otu0606	0.075383	0.31423	0.45	0	0.05	0.0881
								Otu0283	0.075488	0.31423	2.35	0	0.25	0.337
								Otu0667	0.075808	0.31423	0.2	0.0588235	0	0.0414
								Otu0033	0.076381	0.31423	0.15	187.529	260.55	2.12
								Otu0262	0.077736	0.31423	0.05	0	0.25	0.0512
								Otu1169	0.077736	0.31423	0.05	0	0.3	0.0607
								Otu0345	0.077806	0.31423	0.1	1.11765	0.35	0.179
								Otu0034	0.077974	0.31423	50.95	68.1765	23.2	1.37	Anaerostipes hadrus
								Otu0149	0.077977	0.31423	0.15	0	1.1	0.19
								Otu0081	0.079714	0.31423	7.35	4.52941	4.3	0.402
								Otu0506	0.080028	0.31423	0.2	0	0.05	0.0414
								Otu1045	0.080649	0.31423	0	0.235294	0.2	0.0483
								Otu0101	0.080896	0.31423	3.55	4.52941	0.55	0.476
								Otu0478	0.08095	0.31423	0	1.58824	0.2	0.254
								Otu0306	0.081016	0.31423	0	0.176471	0.45	0.0881
								Otu0432	0.081891	0.31423	0	0.352941	0.15	0.0706
								Otu0139	0.083128	0.31423	24.75	0.117647	3.7	1.12
								Otu0336	0.085615	0.31423	0.2	0.117647	0	0.0414
								Otu0638	0.085758	0.31423	0.1	0	0.35	0.07
								Otu0675	0.085842	0.31423	0	0.235294	0.3	0.0607
								Otu0079	0.085997	0.31423	0	12.4118	118.75	1.78
								Otu0509	0.08704	0.31423	0.2	0.352941	0	0.0706
								Otu0776	0.087125	0.31423	0.25	0.470588	0	0.0918
								Otu0250	0.088018	0.31423	1.85	3	0.55	0.347
								Otu0552	0.089485	0.31423	0.1	0.470588	0.35	0.0738
								Otu0140	0.089855	0.31423	0.95	7.82353	2.5	0.647
								Otu0204	0.09011	0.31423	0.1	26.5882	0.05	1.15
								Otu0083	0.090445	0.31423	5.65	10.8824	19.5	0.899
								Otu0074	0.090612	0.31423	2.35	43.9412	0.6	1.36
								Otu1241	0.091087	0.31423	0.2	0	0.1	0.0414
								Otu0417	0.091087	0.31423	0.2	0	0.1	0.0414
								Otu1500	0.091107	0.31423	0	0.117647	0	0.0248
								Otu0940	0.091107	0.31423	0	0.117647	0	0.0248
								Otu0572	0.091107	0.31423	0	0.117647	0	0.0248
								Otu2502	0.091107	0.31423	0	0.117647	0	0.0248
								Otu1028	0.091107	0.31423	0	0.117647	0	0.0248
								Otu2097	0.091107	0.31423	0	0.117647	0	0.0248
								Otu1084	0.091107	0.31423	0	0.117647	0	0.0248
								Otu0750	0.091107	0.31423	0	0.117647	0	0.0248
								Otu2454	0.091107	0.31423	0	0.117647	0	0.0248
								Otu2705	0.091107	0.31423	0	0.117647	0	0.0248
								Otu1457	0.091107	0.31423	0	0.117647	0	0.0248
								Otu2253	0.091107	0.31423	0	0.117647	0	0.0248
								Otu2494	0.091107	0.31423	0	0.117647	0	0.0248
								Otu1941	0.091107	0.31423	0	0.117647	0	0.0248
								Otu2050	0.091107	0.31423	0	0.117647	0	0.0248
								Otu2778	0.091107	0.31423	0	0.117647	0	0.0248
								Otu0800	0.091107	0.31423	0	0.117647	0	0.0248
								Otu0720	0.091107	0.31423	0	0.117647	0	0.0248
								Otu2500	0.091107	0.31423	0	0.117647	0	0.0248
								Otu2496	0.091107	0.31423	0	0.117647	0	0.0248
								Otu0674	0.091107	0.31423	0	0.117647	0	0.0248
								Otu2423	0.091107	0.31423	0	0.117647	0	0.0248
								Otu0387	0.091107	0.31423	0	0.117647	0	0.0248
								Otu2624	0.091107	0.31423	0	0.117647	0	0.0248
								Otu2335	0.091107	0.31423	0	0.117647	0	0.0248
								Otu1649	0.091107	0.31423	0	0.117647	0	0.0248
								Otu0813	0.091107	0.31423	0	0.117647	0	0.0248
								Otu2569	0.091107	0.31423	0	0.117647	0	0.0248
								Otu1947	0.091107	0.31423	0	0.117647	0	0.0248
								Otu2785	0.091107	0.31423	0	0.117647	0	0.0248
								Otu1235	0.091107	0.31423	0	0.117647	0	0.0248
								Otu0687	0.091107	0.31423	0	0.117647	0	0.0248
								Otu1572	0.091107	0.31423	0	0.117647	0	0.0248
								Otu2117	0.091107	0.31423	0	0.117647	0	0.0248
								Otu2790	0.091107	0.31423	0	0.117647	0	0.0248
								Otu0946	0.091107	0.31423	0	0.117647	0	0.0248
								Otu0882	0.091107	0.31423	0	0.117647	0	0.0248
								Otu2471	0.091107	0.31423	0	0.117647	0	0.0248
								Otu0991	0.091107	0.31423	0	0.117647	0	0.0248
								Otu1881	0.091107	0.31423	0	0.117647	0	0.0248
								Otu0770	0.091107	0.31423	0	0.117647	0	0.0248
								Otu2830	0.091107	0.31423	0	0.117647	0	0.0248
								Otu1094	0.091107	0.31423	0	0.117647	0	0.0248
								Otu2468	0.091107	0.31423	0	0.117647	0	0.0248
								Otu1207	0.091107	0.31423	0	0.117647	0	0.0248
								Otu1286	0.091107	0.31423	0	0.117647	0	0.0248
								Otu1925	0.091107	0.31423	0	0.117647	0	0.0248
								Otu2404	0.091107	0.31423	0	0.117647	0	0.0248
								Otu2576	0.091107	0.31423	0	0.117647	0	0.0248
								Otu2813	0.091107	0.31423	0	0.117647	0	0.0248
								Otu1243	0.091107	0.31423	0	0.117647	0	0.0248
								Otu2765	0.091107	0.31423	0	0.117647	0	0.0248
								Otu1668	0.091107	0.31423	0	0.117647	0	0.0248
								Otu2219	0.091107	0.31423	0	0.117647	0	0.0248
								Otu2410	0.091107	0.31423	0	0.117647	0	0.0248
								Otu2771	0.091107	0.31423	0	0.117647	0	0.0248
								Otu1367	0.091107	0.31423	0	0.235294	0	0.0483
								Otu1800	0.091107	0.31423	0	0.235294	0	0.0483
								Otu1455	0.091107	0.31423	0	0.352941	0	0.0706
								Otu1189	0.091107	0.31423	0	0.470588	0	0.0918
								Otu0865	0.091177	0.31423	0	0.176471	0	0.0367
								Otu1343	0.091177	0.31423	0	0.176471	0	0.0367
								Otu1252	0.091177	0.31423	0	0.176471	0	0.0367
								Otu2250	0.091177	0.31423	0	0.176471	0	0.0367
								Otu0640	0.091177	0.31423	0	0.176471	0	0.0367
								Otu2140	0.091177	0.31423	0	0.176471	0	0.0367
								Otu1727	0.091177	0.31423	0	0.176471	0	0.0367
								Otu1122	0.091177	0.31423	0	0.176471	0	0.0367
								Otu0521	0.091177	0.31423	0	0.176471	0	0.0367
								Otu2186	0.091177	0.31423	0	0.176471	0	0.0367
								Otu1844	0.091177	0.31423	0	0.176471	0	0.0367
								Otu0659	0.091177	0.31423	0	0.176471	0	0.0367
								Otu1050	0.091177	0.31423	0	0.176471	0	0.0367
								Otu2167	0.091177	0.31423	0	0.176471	0	0.0367
								Otu1897	0.091177	0.31423	0	0.235294	0	0.0483
								Otu1103	0.091177	0.31423	0	0.235294	0	0.0483
								Otu1664	0.091177	0.31423	0	0.294118	0	0.0596
								Otu1435	0.091177	0.31423	0	0.294118	0	0.0596
								Otu1651	0.091177	0.31423	0	0.294118	0	0.0596
								Otu1418	0.091177	0.31423	0	0.352941	0	0.0706
								Otu1332	0.091177	0.31423	0	0.411765	0	0.0813
								Otu0814	0.091177	0.31423	0	0.411765	0	0.0813
								Otu0931	0.091177	0.31423	0	0.411765	0	0.0813
								Otu1239	0.091177	0.31423	0	0.470588	0	0.0918
								Otu0822	0.091177	0.31423	0	0.588235	0	0.112
								Otu0580	0.091177	0.31423	0	0.705882	0	0.131
								Otu0538	0.091177	0.31423	0	0.882353	0	0.159
								Otu0594	0.091177	0.31423	0	0.941176	0	0.167
								Otu0942	0.093796	0.32207	0.2	0.235294	0	0.0483
								Otu0123	0.094391	0.32207	1.55	2.35294	0.5	0.285
								Otu0070	0.094445	0.32207	20.05	2.29412	2.5	0.995
								Otu0077	0.094814	0.32207	4.8	3.82353	1.3	0.439
								Otu0567	0.095471	0.32207	0.05	0.352941	0	0.0706
								Otu1054	0.095582	0.32207	0	0.588235	0.05	0.112
								Otu0603	0.095582	0.32207	0.05	0.588235	0	0.112
								Otu0618	0.095619	0.32207	0.05	1.76471	0	0.275
								Otu0716	0.096633	0.32457	0	0.294118	0.35	0.07
								Otu0197	0.097452	0.3264	1.55	2.17647	0.7	0.24
								Otu0761	0.098948	0.33042	0	0.352941	0.05	0.0706
								Otu0015	0.099211	0.33042	55.65	88.2353	69.1	1.24
								Otu1559	0.10227	0.33459	0	0.235294	0.05	0.0483
								Otu0866	0.10227	0.33459	0.05	0.235294	0	0.0483
								Otu1051	0.10227	0.33459	0.05	0.235294	0	0.0483
								Otu0693	0.10227	0.33459	0	0.235294	0.05	0.0483
								Otu0391	0.10227	0.33459	0	0.352941	0.05	0.0706
								Otu0235	0.10329	0.33459	0.2	0.0588235	3.65	0.446
								Otu0002	0.10346	0.33459	527	938.529	669.55	2.32
								Otu0163	0.10363	0.33459	0.5	0.352941	1.25	0.161
								Otu0210	0.10451	0.33459	0.25	0	0.35	0.07
								Otu0756	0.10553	0.33459	0.05	0.176471	0	0.0367
								Otu1059	0.10553	0.33459	0.05	0.176471	0	0.0367
								Otu1267	0.10553	0.33459	0.05	0.176471	0	0.0367
								Otu0282	0.10553	0.33459	0.05	0.176471	0	0.0367
								Otu1156	0.10553	0.33459	0.05	0.176471	0	0.0367
								Otu0310	0.10553	0.33459	0.05	0.176471	0	0.0367
								Otu1524	0.10553	0.33459	0	0.176471	0.05	0.0367
								Otu1271	0.10553	0.33459	0.05	0.176471	0	0.0367
								Otu1426	0.10553	0.33459	0.05	0.176471	0	0.0367
								Otu0463	0.10588	0.33482	0.1	0.352941	0	0.0706
								Otu0109	0.10769	0.33965	0	0.176471	61.7	1.5
								Otu0669	0.10949	0.34128	0	0.823529	0.2	0.15
								Otu0353	0.10949	0.34128	0.15	0.941176	0	0.167
								Otu0253	0.11189	0.34128	1.75	0.294118	1.35	0.238
								Otu0975	0.11303	0.34128	0	0.235294	0.1	0.0483
								Otu0534	0.11339	0.34128	0	0.176471	0.95	0.169
								Otu0098	0.11638	0.34128	2.65	3.70588	1.4	0.333
								Otu0266	0.11997	0.34128	0.75	0.647059	0	0.138
								Otu0474	0.1208	0.34128	0.45	0.235294	0	0.0881
								Otu0602	0.1212	0.34128	0	1	0.6	0.176
								Otu0108	0.12146	0.34128	17.6	3.23529	0.9	0.971
								Otu1416	0.12177	0.34128	0.2	0.117647	0	0.0414
								Otu0153	0.12259	0.34128	2.1	1.05882	0.8	0.217
								Otu0251	0.12268	0.34128	0	0.235294	0.5	0.0969
								Otu0053	0.12486	0.34128	6.6	1.64706	7.25	0.58
								Otu0312	0.12613	0.34128	0.1	0	6.1	0.607
								Otu0226	0.12619	0.34128	2.05	0	16.25	0.96
								Otu0303	0.12677	0.34128	0.1	1.17647	2.2	0.312
								Otu0048	0.13356	0.34128	2.15	1.58824	8.7	0.659
								Otu0295	0.13498	0.34128	0.15	2.47059	2.3	0.335
								Otu0588	0.13687	0.34128	0	0.882353	0.3	0.159
								Otu0264	0.1415	0.34128	0.1	0	0.25	0.0512
								Otu0005	0.1428	0.34128	130	204.353	123.45	1.62
								Otu0128	0.14411	0.34128	11.4	7	1.55	0.773
								Otu0263	0.14479	0.34128	1	0	0.45	0.176
								Otu0246	0.1448	0.34128	6.15	1.11765	0.7	0.571
								Otu0190	0.14512	0.34128	0.4	0	0.4	0.0792
								Otu0645	0.14744	0.34128	0.2	0	0.45	0.0881
								Otu0513	0.14924	0.34128	0.25	1.17647	0.45	0.165
								Otu2650	0.15204	0.34128	0	0	0.1	0.0212
								Otu1010	0.15204	0.34128	0	0	0.1	0.0212
								Otu1461	0.15204	0.34128	0	0	0.1	0.0212
								Otu1145	0.15204	0.34128	0	0	0.1	0.0212
								Otu1030	0.15204	0.34128	0.1	0	0	0.0212
								Otu1337	0.15204	0.34128	0.1	0	0	0.0212
								Otu0445	0.15204	0.34128	0	0	0.1	0.0212
								Otu1556	0.15204	0.34128	0.1	0	0	0.0212
								Otu0579	0.15204	0.34128	0	0	0.1	0.0212
								Otu2466	0.15204	0.34128	0	0	0.1	0.0212
								Otu0743	0.15204	0.34128	0	0	0.1	0.0212
								Otu0517	0.15204	0.34128	0.1	0	0	0.0212
								Otu0492	0.15204	0.34128	0.1	0	0	0.0212
								Otu2234	0.15204	0.34128	0.1	0	0	0.0212
								Otu2029	0.15204	0.34128	0	0	0.1	0.0212
								Otu1656	0.15204	0.34128	0	0	0.1	0.0212
								Otu0766	0.15204	0.34128	0	0	0.1	0.0212
								Otu2476	0.15204	0.34128	0	0	0.1	0.0212
								Otu2003	0.15204	0.34128	0	0	0.1	0.0212
								Otu2257	0.15204	0.34128	0	0	0.1	0.0212
								Otu1027	0.15204	0.34128	0	0	0.1	0.0212
								Otu2445	0.15204	0.34128	0	0	0.1	0.0212
								Otu1427	0.15204	0.34128	0.1	0	0	0.0212
								Otu2222	0.15204	0.34128	0	0	0.1	0.0212
								Otu0346	0.15204	0.34128	0.1	0	0	0.0212
								Otu2687	0.15204	0.34128	0	0	0.1	0.0212
								Otu1250	0.15204	0.34128	0.1	0	0	0.0212
								Otu2828	0.15204	0.34128	0	0	0.1	0.0212
								Otu1068	0.15204	0.34128	0.1	0	0	0.0212
								Otu1340	0.15204	0.34128	0	0	0.1	0.0212
								Otu2779	0.15204	0.34128	0.1	0	0	0.0212
								Otu2170	0.15204	0.34128	0	0	0.1	0.0212
								Otu2701	0.15204	0.34128	0	0	0.1	0.0212
								Otu1425	0.15204	0.34128	0.1	0	0	0.0212
								Otu2262	0.15204	0.34128	0	0	0.1	0.0212
								Otu1053	0.15204	0.34128	0.1	0	0	0.0212
								Otu1766	0.15204	0.34128	0.1	0	0	0.0212
								Otu2018	0.15204	0.34128	0.1	0	0	0.0212
								Otu1579	0.15204	0.34128	0.1	0	0	0.0212
								Otu0643	0.15204	0.34128	0	0	0.1	0.0212
								Otu1706	0.15204	0.34128	0	0	0.1	0.0212
								Otu2711	0.15204	0.34128	0	0	0.1	0.0212
								Otu2435	0.15204	0.34128	0	0	0.1	0.0212
								Otu2461	0.15204	0.34128	0	0	0.1	0.0212
								Otu1542	0.15204	0.34128	0	0	0.1	0.0212
								Otu1303	0.15204	0.34128	0	0	0.1	0.0212
								Otu2703	0.15204	0.34128	0	0	0.1	0.0212
								Otu0497	0.15204	0.34128	0.1	0	0	0.0212
								Otu0655	0.15204	0.34128	0	0	0.1	0.0212
								Otu2820	0.15204	0.34128	0.1	0	0	0.0212
								Otu1082	0.15204	0.34128	0.1	0	0	0.0212
								Otu0656	0.15204	0.34128	0.1	0	0	0.0212
								Otu2281	0.15204	0.34128	0.1	0	0	0.0212
								Otu0890	0.15204	0.34128	0	0	0.1	0.0212
								Otu2068	0.15204	0.34128	0.1	0	0	0.0212
								Otu0372	0.15204	0.34128	0.1	0	0	0.0212
								Otu1305	0.15204	0.34128	0.1	0	0	0.0212
								Otu2767	0.15204	0.34128	0	0	0.1	0.0212
								Otu0495	0.15204	0.34128	0	0	0.1	0.0212
								Otu2672	0.15204	0.34128	0	0	0.1	0.0212
								Otu1594	0.15204	0.34128	0.1	0	0	0.0212
								Otu2561	0.15204	0.34128	0	0	0.1	0.0212
								Otu0647	0.15204	0.34128	0	0	0.1	0.0212
								Otu1462	0.15204	0.34128	0.1	0	0	0.0212
								Otu2450	0.15204	0.34128	0	0	0.1	0.0212
								Otu2600	0.15204	0.34128	0	0	0.1	0.0212
								Otu2562	0.15204	0.34128	0	0	0.1	0.0212
								Otu1394	0.15204	0.34128	0	0	0.1	0.0212
								Otu1397	0.15204	0.34128	0	0	0.1	0.0212
								Otu1990	0.15204	0.34128	0	0	0.1	0.0212
								Otu1566	0.15204	0.34128	0.1	0	0	0.0212
								Otu2551	0.15204	0.34128	0	0	0.1	0.0212
								Otu2552	0.15204	0.34128	0.1	0	0	0.0212
								Otu1779	0.15204	0.34128	0	0	0.2	0.0414
								Otu1631	0.15204	0.34128	0	0	0.2	0.0414
								Otu1449	0.15204	0.34128	0	0	0.3	0.0607
								Otu0577	0.15204	0.34128	0.4	0	0	0.0792
								Otu1944	0.15213	0.34128	0.15	0	0	0.0314
								Otu1265	0.15213	0.34128	0.15	0	0	0.0314
								Otu0793	0.15213	0.34128	0.15	0	0	0.0314
								Otu2241	0.15213	0.34128	0	0	0.15	0.0314
								Otu0442	0.15213	0.34128	0.15	0	0	0.0314
								Otu2082	0.15213	0.34128	0	0	0.15	0.0314
								Otu1998	0.15213	0.34128	0	0	0.15	0.0314
								Otu0436	0.15213	0.34128	0	0	0.15	0.0314
								Otu2229	0.15213	0.34128	0	0	0.15	0.0314
								Otu0530	0.15213	0.34128	0	0	0.2	0.0414
								Otu1900	0.15213	0.34128	0	0	0.2	0.0414
								Otu1670	0.15213	0.34128	0	0	0.2	0.0414
								Otu1725	0.15213	0.34128	0.2	0	0	0.0414
								Otu1159	0.15213	0.34128	0	0	0.25	0.0512
								Otu1415	0.15213	0.34128	0.25	0	0	0.0512
								Otu1400	0.15213	0.34128	0	0	0.3	0.0607
								Otu1469	0.15213	0.34128	0	0	0.3	0.0607
								Otu0354	0.15213	0.34128	0	0	5.5	0.574
